# Supplementary material for: Cryopreservation of Natural Killer Cells Pre-Complexed with Innate Cell Engagers
Source: Antibodies (Basel). 2022 Feb 9;11(1):12. doi: 10.3390/antib11010012 (PMC8883965; doi:10.3390/antib11010012)
Supplement: Supplementary file 1 [file antibodies-11-00012-s001.zip]

Archive with 1 entries (1 files):
- antibodies-1540739-supplementary.pdf
